# Supplementary material for: Data Mining and Validation of AMPK Pathway as a Novel Candidate Role Affecting Intramuscular Fat Content in Pigs
Source: Animals (Basel). 2019 Apr 1;9(4):137. doi: 10.3390/ani9040137 (PMC6523794; doi:10.3390/ani9040137)
Supplement: Supplementary file 1 [file animals-09-00137-s001.zip › Table S2.xlsx]

## Sheet: AMPK
Pathway ID	Pathway Name	Gene ID	Gene Symbol
ssc04152	AMPK signaling pathway	100135663	MAP3K7
ssc04152	AMPK signaling pathway	100512213	STK11
ssc04152	AMPK signaling pathway	100157453	CAB39
ssc04152	AMPK signaling pathway	100519104	CAB39L
ssc04152	AMPK signaling pathway	100513305	STRADA
ssc04152	AMPK signaling pathway	100511661	STRADB
ssc04152	AMPK signaling pathway	396832	LEP
ssc04152	AMPK signaling pathway	396836	LEPR
ssc04152	AMPK signaling pathway	100157312	CAMKK2
ssc04152	AMPK signaling pathway	100144471	ADRA1A
ssc04152	AMPK signaling pathway	397660	ADIPOQ
ssc04152	AMPK signaling pathway	404694	ADIPOR2
ssc04152	AMPK signaling pathway	404695	ADIPOR1
ssc04152	AMPK signaling pathway	397504	PRKAA2
ssc04152	AMPK signaling pathway	100145903	PRKAA1
ssc04152	AMPK signaling pathway	100156537	PRKAB1
ssc04152	AMPK signaling pathway	100157793	PRKAB2
ssc04152	AMPK signaling pathway	414426	PRKAG1
ssc04152	AMPK signaling pathway	397149	PRKAG3
ssc04152	AMPK signaling pathway	100515868	PRKAG2
ssc04152	AMPK signaling pathway	100233197	PFKFB1
ssc04152	AMPK signaling pathway	100523270	PFKFB2
ssc04152	AMPK signaling pathway	100516289	PFKFB3
ssc04152	AMPK signaling pathway	100158056	PFKFB4
ssc04152	AMPK signaling pathway	397038	FBP1
ssc04152	AMPK signaling pathway	100134828	FBP2
ssc04152	AMPK signaling pathway	733601	PFKM
ssc04152	AMPK signaling pathway	100621757	PFKL
ssc04152	AMPK signaling pathway	100521394	PFKP
ssc04152	AMPK signaling pathway	733636	HNF4A
ssc04152	AMPK signaling pathway	100134959	G6PC
ssc04152	AMPK signaling pathway	100518871	G6PC2
ssc04152	AMPK signaling pathway	100512070	G6PC3
ssc04152	AMPK signaling pathway	403165	PCK2
ssc04152	AMPK signaling pathway	100144531	PCK1
ssc04152	AMPK signaling pathway	100519835	CRTC2
ssc04152	AMPK signaling pathway	397449	CREB1
ssc04152	AMPK signaling pathway	100142688	CREB3L4
ssc04152	AMPK signaling pathway	100142689	CREB3
ssc04152	AMPK signaling pathway	100516663	CREB3L1
ssc04152	AMPK signaling pathway	100520468	CREB3L2
ssc04152	AMPK signaling pathway	100522979	CREB3L3
ssc04152	AMPK signaling pathway	100515635	CREB5
ssc04152	AMPK signaling pathway	397013	PPARGC1A
ssc04152	AMPK signaling pathway	100337681	ELAVL1
ssc04152	AMPK signaling pathway	100738589	CCND1
ssc04152	AMPK signaling pathway	100415929	CCNA2
ssc04152	AMPK signaling pathway	100156017	CCNA1
ssc04152	AMPK signaling pathway	100523723	EEF2K
ssc04152	AMPK signaling pathway	100624328	EEF2
ssc04152	AMPK signaling pathway	397077	FOXO1
ssc04152	AMPK signaling pathway	733621	FOXO3
ssc04152	AMPK signaling pathway	751859	SIRT1
ssc04152	AMPK signaling pathway	396754	SLC2A4
ssc04152	AMPK signaling pathway	100739542	solute
ssc04152	AMPK signaling pathway	100157080	GYS2
ssc04152	AMPK signaling pathway	574064	GYS1
ssc04152	AMPK signaling pathway	397583	LIPE
ssc04152	AMPK signaling pathway	100144446	HMGCR
ssc04152	AMPK signaling pathway	397308	SREBF1
ssc04152	AMPK signaling pathway	397561	FASN
ssc04152	AMPK signaling pathway	397324	ACACA
ssc04152	AMPK signaling pathway	396670	SCD
ssc04152	AMPK signaling pathway	100135661	SCD5
ssc04152	AMPK signaling pathway	399527	CPT1A
ssc04152	AMPK signaling pathway	399528	CPT1B
ssc04152	AMPK signaling pathway	100519258	CPT1C
ssc04152	AMPK signaling pathway	397656	PPP2CA
ssc04152	AMPK signaling pathway	397136	PPP2CB
ssc04152	AMPK signaling pathway	397088	PPP2R1A
ssc04152	AMPK signaling pathway	397470	PPP2R1B
ssc04152	AMPK signaling pathway	397089	PPP2R2B
ssc04152	AMPK signaling pathway	397090	PPP2R2A
ssc04152	AMPK signaling pathway	100737053	PPP2R2C
ssc04152	AMPK signaling pathway	102160080	PPP2R3A
ssc04152	AMPK signaling pathway	100134967	PPP2R5D
ssc04152	AMPK signaling pathway	100101925	PPP2R5A
ssc04152	AMPK signaling pathway	100516242	PPP2R5B
ssc04152	AMPK signaling pathway	100525377	PPP2R5E
ssc04152	AMPK signaling pathway	100620346	PPP2R5C
ssc04152	AMPK signaling pathway	100523386	TBC1
ssc04152	AMPK signaling pathway	100524447	TBC1D1
ssc04152	AMPK signaling pathway	100151822	RAB2A
ssc04152	AMPK signaling pathway	100511006	RAB8A
ssc04152	AMPK signaling pathway	100526104	RAB10
ssc04152	AMPK signaling pathway	100513782	RAB11B
ssc04152	AMPK signaling pathway	595112	RAB14
ssc04152	AMPK signaling pathway	403154	CFTR
ssc04152	AMPK signaling pathway	733702	CD36
ssc04152	AMPK signaling pathway	397491	IGF1
ssc04152	AMPK signaling pathway	397350	IGF1R
ssc04152	AMPK signaling pathway	397415	INS
ssc04152	AMPK signaling pathway	396755	INSR
ssc04152	AMPK signaling pathway	100512686	IRS1
ssc04152	AMPK signaling pathway	100515824	insulin
ssc04152	AMPK signaling pathway	100622674	IRS4
ssc04152	AMPK signaling pathway	100518131	PIK3CD
ssc04152	AMPK signaling pathway	100622663	PIK3CB
ssc04152	AMPK signaling pathway	100621789	PIK3CA
ssc04152	AMPK signaling pathway	100511937	PIK3R3
ssc04152	AMPK signaling pathway	100514498	PIK3R1
ssc04152	AMPK signaling pathway	100739510	PIK3R2
ssc04152	AMPK signaling pathway	100623707	phosphatidylinositol
ssc04152	AMPK signaling pathway	100192445	PDPK1
ssc04152	AMPK signaling pathway	100126861	AKT1
ssc04152	AMPK signaling pathway	100513811	AKT3
ssc04152	AMPK signaling pathway	100127478	AKT2
ssc04152	AMPK signaling pathway	100505408	TSC2
ssc04152	AMPK signaling pathway	100154726	TSC1
ssc04152	AMPK signaling pathway	100516050	RHEB
ssc04152	AMPK signaling pathway	100127359	MTOR
ssc04152	AMPK signaling pathway	100512677	RPTOR
ssc04152	AMPK signaling pathway	100519715	AKT1S1
ssc04152	AMPK signaling pathway	100127158	RPS6KB1
ssc04152	AMPK signaling pathway	100512153	RPS6KB2
ssc04152	AMPK signaling pathway	100627508	EIF4EBP1
ssc04152	AMPK signaling pathway	397671	PPARG
