# Supplementary material for: Data Mining and Validation of AMPK Pathway as a Novel Candidate Role Affecting Intramuscular Fat Content in Pigs
Source: Animals (Basel). 2019 Apr 1;9(4):137. doi: 10.3390/ani9040137 (PMC6523794; doi:10.3390/ani9040137)
Supplement: Supplementary file 1 [file animals-09-00137-s001.zip › Table S1.xlsx]

## Sheet: AMPK 
Gene Symbol	Forward primer (5')	Reverse primer (3')	Tm(℃)	PCR Product Length	Accession Number
ACACA	GCTCTCAACTCTGTCCAT	GAAGGTTCTCTGCTCCAA	58.2	106	NM_001114269
ADIPOQ	CACTATGATGTCACCACTG	AGCCTTGTCCTTCTTGTA	58.4	120	NM_214370
ADIPOR1	CACCGTCTATTGTCATTCA	GGAGCAGTAGAACGAGTA	58.2	121	NM_001007193
ADIPOR2	GACTGGCTCAAGGATAAC	CGTCTCTGTGTGTATTCTG	58.4	102	NM_001007192
ADRA1A	TTTGGCTCGGATACCTAAACA	GACACTGGATTCTCAAGACATTC	57.5	102	NM_001123072
AKT1	GTGACCATGAATGAGTTC	GATGACCTCCTTCTTCAG	59.8	126	NM_001159776
AKT1S1	ACCTCTCAGTGTCCTCAT	GGTCCAATAGCCGCATAT	57.9	115	XM_021094766
AKT2	ATGAATGAGGTGTCTGTC	CTTATAGCCAATGAAGGAG	58.1	117	NM_001256779
AKT3	AATATGATGAGGACGGAATG	GACAGTGAAGTAGCAGAAG	58.1	117	NM_001256146
CAB39L	GCCTCTGCTTAATTGCTT	TGCTATGCGTTCTCTTCT	57.8	132	XM_005668411
CAMKK2	TTGTGGAATCTGGCTTGG	TGGTCTGCTTCTCTGTCT	58.6	123	XM_001929310
CCNA1	ACCAACCACTAACCAGTT	GCTTCAAGGAGACTCAATTC	57.9	105	XM_013980450
CCNA2	GACTGGATATACGCTGGAA	GTGGGTTGAGGAGAGAAA	58.5	143	NM_001177926
CCND1	GGCTTCTGGAATGCGTTAC	GGCGGAGATTTGGAGTTTC	58.1	120	XM_021082686
CD36	AACTACCTTCCTTAGACCTCAGA	CAATGACAGCACCAGCAATG	57.9	117	NM_001044622
CFTR	CTGAGGTGGCTGCTTGTT	TGGTGCTGGTGATGATTACTG	58	117	NM_001104950
CPT1A	CATACACTGTTGACCACTGA	GCACTGATGAGCAATGATTAC	58.3	137	NM_001129805
CPT1B	TACCTGGTACTCAAGTCA	CGTAATAGTTGCTGTTCAC	58.5	109	NM_001007191
CPT1C	GGCGTCCAATTATGTCAG	CGTTCAGGAAGTCCATCA	58.2	104	XM_005664742
CREB1	GGTCCGCCTAATGAAGAACA	GCTCCTCAATCAGTGTCTTGT	58.1	125	NM_001099929
CREB3	TCACTAAGATGGAGGAACA	GACCCTGCTCTCTAAACT	58.2	119	NM_001123220
CREB3L1	AAGGAGTATGTGGAGTGTCT	GGTCCTGTTGGCATTCTC	57.9	102	XM_003122829
CREB3L2	AGATAGGAGACTGAGGAGAA	TTACCACTGAGCCACAAC	58.7	135	XM_003134635
CREB3L3	TATGAGGAACGAGTGCTGAA	CAGGCTGACATCCGAGTT	58.1	119	XM_021084084
CREB3L4	TCAGGAAGACTTGCTATC	GGAGTAGGAGGTTAAGAG	58	105	NM_001123102
CREB5	TGTTGAGTTGGCTGTGATGT	GAGGAGGAGAGGTGGTAAGAT	58	120	XM_021078565
CRTC2	GCTATTGAGGAGAACTTG	GTCAGGAGATGGAAAGAT	58.2	129	XM_001929506
EEF2	GGAAGGATGAGCAGGAAC	GTTGATGAGGAAGCCAGAG	58.2	125	XM_003354002
EEF2K	CGCTACTCTTATCCTGACT	GGCTGTTCTCCATTGTTC	57.8	144	XM_003124551
EIF4EBP1	TCACAGTTTGAGATGGAC	TGGCAACTTTCATAAGGC	59.4	116	NM_001244225
ELAVL1	GTGCCGTTACCAATGTGA	GCCGTTCAGACTTGCTAT	58.4	119	NM_001195334
FASN	CCTGTGTTCTGTCTGTCG	TTTCCCCAGGTTCGTGTA	58.7	114	NM_001099930
FBP1	GCCATCGGAGAGTTCATT	TCCTCTGGATATACTCAGTGAT	58.4	124	NM_213979
FBP2	GAGATGAGGTGAAGAAACTG	TCCTTGGCGGTGATAATC	58.7	124	NM_001167632
FOXO1	CTACGAGTGGATGGTCAA	ACGAATGAACTTGCTGTG	58.8	118	NM_214014
FOXO3	CGACTTGGACCTGGACAT	TGTGTGGAGATGAGGGAAT	59	120	NM_001135959
G6PC	GTCTGTCTGTCACGAATC	CTGGCGTTGTAGATACTC	58.3	119	NM_001113445
G6PC2	CCAAATCACTCAAGTCCAT	ACCATGACATACCAGACA	58	110	XM_003133461
G6PC3	CCCTAGTCTGGCTTATTG	GACAGCACCAGTTATTAG	59.4	109	XM_003131354
GYS1	GTGGACTTCTACAACAAC	TAATCTGAGACACGGTAG	58.4	133	NM_001195508
GYS2	CTTCTGGATTGGAGATACTTAGG	GTCGTTGGTGGTGATGTG	58.3	110	NM_001195511
HMGCR	CAACTCACAGGATGAAGTAAGG	TGCCAACTCCAATCACAAG	57.9	107	NM_001122988
HNF4A	CAGATTTAGTCGGCAGTG	GACGGCTTCCTTCTTCAT	59.9	103	NM_001044571
IGF1	ACAAGTAGAGGGAGTTCAG	GGTAGGTCTTCTGGTGTT	58.1	132	NM_214256
IGF1R	ATACCTCAACGCCAATAAG	TAGTCTGTCTCATAGATGTCT	58	123	NM_214172
INS	ATCTGTTCCCTCTACCAG	TTTATTGGGTTTTGGGGTG	59.7	88	NM_001109772
INSR	TACCACTTCTTCCGACAT	CAGATAGCCTCCATCCAT	58.5	127	XM_005654749
IRS1	TGGACATCACAGCAGAATG	CATCTACTGAGGAGGAAGGT	57.9	122	NM_001244489
IRS4	GACCAATCACTATCCGTTACTG	AGCCACACTGCGTTACTT	58	100	XM_021080128
LEP	CATCGCACTACAGGAGGTA	TGAAGGCAGGACTGGATT	58.3	149	NM_213840
LEPR	GGACAGAGCAAGCACATT	GATAAGCACTGAGCGACTG	57.6	129	NM_001024587
LIPE	TCGGCTGTCAACTTCTTA	CCCTCACACTGTAGACTT	58.8	100	NM_214315
LOC100157453	TGTGACTGTCTTGTGATAC	AAGCAGGACTATGATGGA	58.5	130	XM_021075316
LOC100511937	AGAATGGACCGTGACATAGAA	CCTGAAGTTGCGACATAACC	57.7	123	XM_013999444
LOC100515824	GAAATCTTTGGGAGGAGGTT	TGTGAGGTTGTGGAGGTT	57.8	109	XM_013995452
MAP3K7	GGCAGTTATCTCGTGTGAA	GCAGTGTAATATGGCAATGG	58.3	145	NM_001114280
MTOR	GAGATGAGTCAAGAGGAGTC	CTATGAGGCTGGCTATGG	58.5	124	XM_003127584
PCK1	GGCTGAAGAAGTATGACAAC	TCCCTTTGCTCCTGAGTA	58.8	100	NM_001123158
PCK2	CCACCACCAATCCCAATG	ATCAATGCCTTCCCAGTA	59	101	NM_001161753
PDPK1	AGGTCGTCTAGTTGTCTT	TCTCTGGCATAGTCAAGT	58.2	149	XM_013987851
PFKFB1	GAAGCCTGAGAATGTAGAC	GCTAGGACAGAGGAAGTT	58.3	106	NM_001143721
PFKFB2	TCCTCAGAACAGAACAACA	CGGTAAGCCAATCATAACG	58	123	XM_013979644
PFKFB3	CCCAGGAGAAACGATTTG	AGAAGGCAGGAAGAAGAG	58.3	103	XM_013980318
PFKFB4	CCTCTGCTTTGGGATATGG	GACTTGCTATGGCTGATGA	58	105	XM_001926168
PFKL	ACATCCAGGACTTAAAGG	TAGTATTCGTGGCACTTC	58.4	103	XM_021071510
PFKM	GCAGGTGAATGTGGAACA	GAAGATGAAGTCAGTGGTGTAG	57.6	109	NM_001044550
PFKP	TCGAAGCTGAAGGAGTCT	CAGGTTGGAAGACAAGGTT	58.3	100	XM_021065066
PIK3CA	GGACTTATTGAGGTGGTGAGAA	GATGTAGTGTGTGGCTGTTGA	57.8	100	XM_021069859
PIK3CB	GCGACAGATGAGTGATGAAGAAC	TCCTATCCTCCGATTAGCAAGTG	58.1	133	XM_021069525
PIK3CD	GAGTCCCGTTCATCCTTAC	CATAGGCTCGTTCACAGTAG	58.3	108	XM_021095292
PIK3R1	TATCTGGTGGTCTGTTAC	TGTTACTGTGAGTCCTAC	58.6	138	XM_021076848
PIK3R2	GCAGGTTCTATCAGTCTT	CCAACACAGATACACAGA	57.5	131	XM_021083506
PPARG	CACTCCACACTATGAAGACA	ACAGGCTCCACTTTGATG	58.5	111	NM_214379
PPARGC1A	GACACAACACGGACAGAA	TCACAGGTATAACGGTAGGTA	58	122	NM_213963
PPP2CA	ACTATTGTTACCGTTGTG	TCATTACAGGAAGTAGTCT	57.4	143	NM_214366
PPP2CB	GTGACTCTTCTTGTGGCATTA	CATACTTCCGCAGACATTCG	57.8	124	XM_003133382
PPP2R1A	AGAACCTGATGAAAGACTG	ATGACATTCTCCCGACAG	59	103	NM_214024
PPP2R1B	AGCACTTCCGTTCCTTATG	CACACTGTCCAACTCCAA	57.8	101	XM_003357285
PPP2R2A	CCTGCTTAGTTGAGATAGTTGA	GGAATCCACAGAGCCTTC	57.8	143	NM_001164020
PPP2R2B	GACATCATCTCTGCGGTAG	TACTCTCCTGCTCTCGTT	58.4	100	NM_214025
PPP2R2C	CTAGCCATAACAGGAACTC	CAGCATCCACCAGACTAA	58.3	142	XM_021100972
PPP2R3A	CCACCAGCATTGAGTATTG	CATCCGTTCACACTGTTC	58.6	104	XM_021069482
PPP2R5A	GCTAACATCTTCCGAACTCT	GAAATCAGGGCTCTCCAAA	58.2	141	NM_001100192
PPP2R5B	CAAGGAGCACTGGAATCA	CTTGTAGGAGGCTGTGAG	57.8	106	XM_005660724
PPP2R5C	CTGAGTGAGATGGTGGAA	TTGGAGGAAGGTGGTAAG	58	119	XM_021081602
PPP2R5D	GGACTTCCTCAAGACCAT	CTCGTAGATGAACCTGTAGA	58.1	106	NM_001113451
PPP2R5E	CCAACTACTCCTCCATCAG	GCTTGCCTTGAGACCTAA	58.3	112	NM_001244062
PRKAA1	GGCTCAGTTAGCAACTATCG	GTCAACAGGAGAAGAGTCAAG	58.4	120	NM_001167633
PRKAA2	ACAATCGGAGAATAATGAAC	CTATAAGAGGTGGCATCC	58	138	NM_214266
PRKAB1	GGACACAGGCATTTCTTG	CACCATCACTCCATCCTT	58.2	100	NM_001243621
PRKAB2	GTCTGAAGGAGGCAAGGA	AAGGTCTAGGATGGCAACA	58	106	NM_001243683
PRKAG1	GCATCCTCAAGTTCCTCAA	ATAGCAATGTTGGCATAGGT	58	106	NM_001001642
PRKAG2	ACACGCCAATCATCAGAG	TTCTCAGCAGCAAGGTTA	58.4	130	XM_021078612
PRKAG3	AGATTGAAGAACATAAGATTGAGA	CTTGATGAGGGCGTAGAC	58.7	119	NM_214077
RAB10	CCACCACCCTGTGTTCTCTTC	TCAGCAAGCAGTCACGGATG	57.9	136	NM_001243060
RAB11B	CTGTCTGATTCAAACCTCTC	GCCTCTTCAGCCTATCAA	58.4	105	NM_001244875
RAB14	AGGACAGGAGAGGTTTAGA	CGTATTTGGATTGGTGAGATTC	58.1	148	NM_001031783
RAB2A	GTTCCATCACGAGGTCATA	GGCATCTTCTAACCAGGT	57.6	107	XM_001926704
RAB8A	TCACTTCATCCTCCACCATCTC	CGTGTATGTATGTTTGTGCCCTAT	58.1	141	NM_001243802
RHEB	AAGCATTAGCAGAATCTTGGAAT	GACGACTTGCCTTGTGAAG	57.5	136	NM_001287846
RPS6KB1	TGGAACTCTTAGGCACATCAAT	CGACACAATCAGAACTCAACAG	57.6	141	XM_003131671
RPS6KB2	AAGGTGTTCCAGGTGAGA	GCTGTGTCCTTGGCATTG	59.4	104	XM_003122462
RPTOR	CAGCCACAATGATGATATTCG	CCACCTCCCACTGTTAGT	57.8	128	XM_013980719
SCD	AAGGCAGACAAGAGAATAGAA	CAACAGTGGACAGAGCAT	58.2	150	NM_213781
SCD5	GGGTTCAGTTGCGTTGTAA	CGAAGTGCTCCAATGTCAA	57.8	109	NM_001114278
SIRT1	GGTTAGGAGGTGAATATGCCAAG	TCTGACAAGTGAGCCAACTCT	58	103	NM_001145750
SLC2A4	CAGGCTTTGACCAACTAA	CCTTCGGTTTCTTCTTCC	58.1	125	NM_001128433
SREBF1	TACATCCGCTTCCTTCAG	ACACCAGGTCCTTCAGAG	59.4	100	NM_214157
STK11	CCAACTACTGAGGAGGTT	CACACTATCCAGCATCTC	58.7	133	XM_005661389
STRADA	CGATAGCATCCTTCTCTAA	CATACTCTCCTGTTGGTT	58.4	144	XM_013980853
STRADB	ACCAGAGCCAGTGAAGTGA	GCAAGATGGACAGAAGTCAAGT	58.1	101	XM_003133587
TBC1D1	CTGGCTCCTGTAGATGAA	TGTCTCCGTGTCTTTACC	58.1	116	XM_021101100
TSC1	CAGAACAAGCACTCAGACA	GATGAGATTCCAGTTCCAAGA	58.1	148	XM_013993946
TSC2	GAGGCACATCAACTACTT	TACTCGTCAAGGTAACAG	59.3	132	XM_003354669

## Sheet: Reference gene
Gene Symbol	Forward primer (5')	Reverse primer (3')	Tm(℃)	PCR Product Length	Accession Number
B2M	ACCTGAACTGCTATGTATCT	AGTCCTTGCTGAAAGACA	58.1	111	NM_213978
GAPDH	CATTGACCTCCACTACAT	CCTTTCCATTGATGACAAG	58.1	107	NM_001206359
HPRT1	CCAGCGTCGTGATTAGTGATG	GCCGTTCAGTCCTGTCCATA	58	129	NM_001032376
ACTB	CATCGTCCACCGCAAATG	GCCATGCCAATCTCATCTCA	58.1	102	XM_003124280
RPL13A	CATTACCGCAAGAAGAAG	TATTGTGCTCAGACTAGG	58.3	122	NM_001244068
